# Supplementary material for: Association of Health Disparities with Glioblastoma Treatment and Outcomes: Insights from a 15-Year National Cohort (2005–2020)
Source: Brain Sci. 2025 May 23;15(6):556. doi: 10.3390/brainsci15060556 (PMC12191283; doi:10.3390/brainsci15060556)
Supplement: Supplementary file 1 [file brainsci-15-00556-s001.zip]

Archive with 1 entries (1 files):
- brainsci-3591290-supplementary.pdf
